# Supplementary material for: Composition of the rumen microbiome and its association with methane yield in dairy cattle raised in tropical conditions
Source: Mol Biol Rep. 2024 Mar 27;51(1):447. doi: 10.1007/s11033-024-09381-0 (PMC10972937; doi:10.1007/s11033-024-09381-0)
Supplement: Supplementary file 1 — Supplementary Material 1 [file 11033_2024_9381_MOESM1_ESM.xls]

## Sheet: 16S rRNA
	K00001	K00002	K00003	K00004	K00005	K00007	K00008	K00009	K00010	K00012	K00013	K00014	K00015	K00016	K00018	K00019	K00020	K00021	K00023	K00024	K00027	K00028	K00029	K00030	K00031	K00032	K00033	K00034	K00035	K00036	K00038	K00039	K00040	K00041	K00042	K00045	K00046	K00048	K00050	K00052	K00053	K00054	K00055	K00057	K00058	K00059	K00060	K00064	K00065
P148	120	0	181.47	10	51	0	9	13.5	32	293.67	251.67	280.77	3	134.8	48.3	17	181.5	1.67	16	214.67	98.17	0	126	10	251.67	4	243	78.5	0	181.5	89	0	10.5	8	27	139	5.67	0.8	16	183.97	180.97	94.5	3.5	285.8	549.47	754.47	19	19	12.5
P149	401.31	0	1491.77	85.73	464.36	31.12	192.83	291.76	142.97	1794.83	1644.4	1764.45	32	550.53	740.5	304.61	1324.8	31	91	1514.9	758.5	0	1156.86	11	1633.3	0	1563.88	171.46	11	1818.92	146.82	40.12	336.91	234.46	171.99	220.33	230.39	51.84	160.5	1644.5	1663.33	73.23	22.69	1684.13	2139.84	5544.13	198.42	62.94	258.62
P152	837.83	0	1113.34	328	266.22	15.8	124.75	189.29	100.84	1222.24	1292.33	2088.89	40	550.6	471	423.63	1264.83	7	85	679.37	599.45	0	848.54	210	1226.79	0	1169.29	83.83	37	1414.46	73.66	52.8	265.36	31.85	400.42	29	167.73	25.72	125.29	1376.71	1264.38	112.84	36.38	1385.38	1775.96	4308.45	729.12	90.71	554.85
P153	4707.21	0	7928.03	1352.33	3638.54	547.29	763.92	2686.09	2074.72	10445.7	8493.68	12718.3	1055.38	3950.87	1900.54	1977.62	6167.88	236	827.5	5808.6	3590.3	0	4795.89	56.76	7962.09	5	8015.4	792.38	149	8794.85	914.17	696.29	2130.06	1093.51	1621.1	622.33	2480.03	1266.92	1781.21	9485.13	9525.75	1800.12	487.08	9452.92	12168.9	33897.3	2218.22	900.04	2721.73
P155	2500.46	3	4931.03	509.02	2388.34	109.5	327.67	811.59	850.2	9447.26	8548.22	10897.7	235	3374.79	719	1096.29	4314.13	108.33	990	7073.51	2694.13	2	5490.76	15.17	8665.38	397	6247.27	3878.84	50	5120.43	1527.17	159.5	932.01	252.94	1206.62	2477	649.38	170.44	1384.8	4830.46	4739.46	4929.62	194.96	9522.47	19500.7	27772.6	506.26	646	538.61
P156	2827.36	0	2409.33	465.46	938.99	27.68	674.16	381.88	585.28	1879.98	2117.75	3040.59	218.33	849.07	101.13	282.36	2690.22	10	130	1759.82	2095.73	0	488.99	8	2816.92	0	2668.21	1.33	0	2790.21	816.33	25.68	434.74	220.2	443.05	179	857.88	207.82	349.03	2459.12	2260.62	562.33	491.43	3055.28	3455.44	9119.02	243.22	172.15	516.87
P158	5895.3	0	2109.43	1146.23	1556.42	549.25	3444.5	1267.67	5518.18	2327.4	3147.91	7563.63	766	1180.13	514.8	1637.15	5277.8	12	776	1983.74	4301.24	0	1498.74	13	3581.31	0	4725.17	99	0	5057.17	1846	549.25	2184.18	595.75	2992.95	1070	2752.42	896.97	606.29	5542.04	3058.71	1214.16	4032.25	3885.7	7968.95	16564	723.34	920.75	1926.75
P159	733.29	0	1516.54	267.03	745.89	54.97	390.32	401.39	472.27	1382.1	1777.57	2302.63	86	843.68	309	253.02	1133.42	96.33	63	1387.92	1033.44	3.8	779.5	223	1513.22	0	1291.25	63.75	3	1263.17	91	57.97	445.59	173.89	331.01	101	339.93	107.34	460.68	1750.05	1782.55	403.68	120.22	1806.02	2236.96	6091.44	397.17	50.3	354.31
P160	967.2	0	1067.2	93.44	121.41	3	101	44.49	100.8	1131.29	1141.71	1225	28	172.7	866	44.5	1786.5	6	30	1048.79	168.99	0	894.29	19	1126.99	8	296.29	102	0	268.79	92.5	3	78.58	36	99.22	99	81.51	16	66.79	1081.99	1056.99	162.2	24.5	1168.49	1421.71	3544.59	37.79	27.5	93
P161	3135.49	0	3443.39	227.43	1057.6	157.25	1205.36	405.58	569.9	2439.48	3731.54	4382.08	1163	842.4	1319.04	373.84	2151.2	10.29	158.29	3096.22	2757	4.2	745.78	98	5328.17	0	2447.98	1063.72	0	2458.9	732.91	125.25	544.65	294.22	534.62	30	466.8	184.97	638.57	4777.77	3696.77	1633.5	186.66	3399.47	4935.56	15813	409.94	147.16	312.26
P164	1813.17	8	8354.15	1107.23	1495.38	150.19	4216.92	992.16	828.42	4910.24	9324.02	10507.6	76.67	2224.06	1012.9	1267.69	2637.33	50.33	129	7663.57	2520.32	1	2195.99	4629	5537.57	0	3762.91	15	4.5	4950.08	227.67	150.19	1206.87	447.47	1434.61	236.33	635.92	471.51	1179.78	9494.97	9372.97	519	188.57	9488.14	10508.4	21631.7	1703.66	296.95	4964.8
P165	1006.33	0	4124.19	278.03	1581.58	623.09	1376	1582.34	1411.14	3802.9	5538.89	7275.12	141	1254.19	1591.2	1009.29	3186.8	43.33	53	4234.54	1498.54	4.8	3014.21	1392	3691.14	1	3271.47	47	0	4031.47	345	623.09	1471.22	719.49	990.04	462	168.43	1260.1	1144.22	5028.27	5549.27	124.66	685.59	5130.4	7499.17	13257.8	1238.81	67.09	2901.49
P166	25.83	13	90.83	15.28	36.28	5	15	24.14	33.74	83.63	120.11	136.91	0	78.83	48	10.33	70.5	5	8	52.47	74.47	0	44.14	3.5	88.47	0	64.97	12.5	0	71.97	0.33	5	38.28	13	32.64	0.33	21.78	4	32.64	107.97	107.97	24	14.33	111.97	157.61	363.61	21.64	5	35
P167	821.24	0	3228.31	466.92	1001.7	23.03	869	230.79	227.97	3507.62	3393.58	3602.4	59	996.15	2178.4	118.36	2447.83	12	840	2716.37	1156.7	0	1262.04	186	3200.37	3	2895.95	90.5	0	2686.95	489.66	19.03	717.05	626.4	689.57	746	642.85	367.27	1567.71	3383.02	3366.52	177.75	26.11	3493.52	4605.83	9616.3	199.87	46.19	1450.23
P168	686.25	16119	58523.8	4	10274.8	0	19393.5	99.5	6	53457.7	58666.8	71445.1	298.5	32209.8	23950.6	167.5	10730	16119	4	13945.3	39026	0	9782.59	7665.25	33693.8	0	13750.2	74.5	0	11933.2	4	11	12231	15565.3	1861	15	18886.5	11817.1	276.5	59491.8	55996.8	3638.5	0	70618.1	83094.8	134422	524.5	4	124
P169	201.43	0	480.92	95	704.71	277.25	154.67	595.86	568.26	1618.38	1935.44	2632.65	14	460.95	151	368.19	551.51	3	26	1568.69	553.14	1.6	1565.52	85	1602.44	0	1512.46	18.51	0	1838.95	19.17	275.25	671.78	376.86	417.96	12	1038.53	554.61	366.5	1694.44	1924.44	945.94	278	1724.72	2603.95	4430.52	1295.69	46.59	742.52
P170	227.66	0	780.16	126.21	92427.9	46027.1	151.42	92255	92144.1	46709	92952.3	185180	23	46443.5	96.5	46054.1	46408.5	42	50	46577	46596.5	0	92338	77.5	46670.4	0	46656.7	14	0	92580.7	80	46027.1	92259.6	46166.1	46198.1	108	154.49	92118.8	46158.9	46897.2	92884.5	47.33	46063.6	46990.2	185224	186875	46264	60.87	92305.6
P172	716.16	0	1440.5	137.66	792.97	141.34	161	399.97	320.08	2262.17	2100.55	2529.81	94	803.83	419.75	279.34	1386.08	14.75	168.75	1612.47	777.8	0	985.97	12	1962.97	10	1767.63	373	0	1650.3	580.33	141.34	582.47	368.64	359.52	866	210.16	368.8	305.58	1607.47	1738.47	449.83	156.67	2069.3	4092.14	5904.05	242.97	44.34	724.3
P174	225	0	1490.5	63.72	532.91	91.33	89	170.72	164.71	1478.42	1800.08	1947.6	25	341	92	151.33	280	2	65	1489.72	391.72	0	318.72	110	1487.22	0	377.22	21	0	405.22	10	91.33	233.31	121.46	227.85	4	133.12	89.13	1232.36	1714.22	1684.72	76	99.33	1636.22	1963.41	5049.96	179.72	60.33	169.46
P175	176.5	0	465.3	43.94	160.17	9.42	12.25	103.76	156.2	589.86	598.98	694.14	4	36.3	66.57	149.42	255.1	5	8.1	502.76	449.96	0	212.76	10.1	544.26	0	550.16	29	0	520.16	5	9.42	108.07	128.34	75.91	0	96.96	81.72	145.22	634.06	601.06	49.5	21.42	580.06	799.97	2129.6	119.76	23.67	104.34
P177	369.74	0	3942.18	114.5	1435.41	580.88	58.25	1203.88	890.16	4534.37	4810.36	5952.81	360.4	941.1	361.4	966.94	1280.52	28	47.2	4166.04	1196.75	0	1396.68	20.5	4358.54	0	1729.97	84.43	16	1892.14	96.66	583.88	1241.11	622.83	669.96	121	436.8	579.65	2871.15	4492.64	4716.44	507.75	293.97	4652.69	6088.28	17265.1	682.34	367.99	1140.83
P178	722.53	0	846.89	36.5	281.6	32.45	1067	261.1	272.48	1016.96	903.28	1190.99	24.33	745	75	77.48	780.73	8	29	355.63	345.46	0	248.3	503	1412.83	0	936.42	519.33	9	912.76	33.66	32.45	254.2	149.85	666.79	21	697.58	75	612.15	962.63	955.63	130	41.66	999.96	1561.96	4203.37	680.43	48.11	181.18
[truncated: 206 more columns]

## Sheet: 18S rRNA
	K00001	K00002	K00003	K00004	K00005	K00007	K00008	K00009	K00010	K00012	K00013	K00014	K00015	K00016	K00018	K00019	K00020	K00021	K00023	K00024	K00027	K00028	K00029	K00030	K00031	K00032	K00033	K00034	K00035	K00036	K00038	K00039	K00040	K00041	K00042	K00043	K00045	K00046	K00048	K00050	K00052	K00053	K00054	K00055	K00057	K00058	K00059	K00060	K00064
P148	46.28	0	3132.28	17	30.25	3	18.29	19.82	27.49	3127.96	3133.39	3168.96	9	34	22	11.14	66.42	0	8	3120.96	57.96	0	49.96	0	327.1	0	69.82	2	0	88.82	8	1	20.85	11.79	15.75	0	4	21.46	4.29	251.43	3142.96	3134.96	15	19	330.96	3157.53	1008.56	9.82	7
P149	970.31	0	3095.82	269.81	370.02	34.13	383.24	597.07	553.7	3173.73	3239.55	3549.97	224.16	535	400	317.12	1560.66	26.33	53.33	2654.56	626.38	4.67	915.4	21	1920.06	0	1500.21	48.99	0	2043.55	89.66	24.13	339.39	154.88	332.48	0	38	533.01	42.92	362.32	3229.22	3231.89	180.5	33.37	1958.4	3545	6177.27	295.4	217.71
P152	600.58	0	1784.92	387.27	487.42	30.39	1492	705.1	1826.98	2704.93	1908.61	2900.07	609	96.51	507.5	391.72	2502.67	3.67	59	1520.6	1478.1	0	1127.6	27	1959.6	2	1579.18	275.83	2	2239.68	358.33	30.39	1095.7	315.06	1143.93	0	306	1016.94	271.67	440.18	2278.85	1899.85	71.42	163.01	1789.35	2708.51	5775.78	966.93	333.55
P153	23081.3	3	20882.5	4705.65	43440.9	959.66	14737.2	42417.1	20293.5	63051.1	62954.5	117379	4188.5	1367.56	1836.57	5615.82	28701.1	75.5	3922	62014.6	57577	0	54215.2	158.5	66188.1	0	59234	145.17	11	69353.8	7397.67	959.23	47072.3	41677	12492.8	25	3970.5	52653.1	40702.1	45608.6	73672.5	62836.5	4203.42	15323.7	66633.9	78958	178731	42373.6	4570.98
P155	3408.94	0	8272.96	1322.99	1882.95	88.26	1937.21	912.53	3106.39	8813.22	8876.98	11275.1	645.5	1030.36	271.5	840.25	4486.01	134.67	669.75	8360.39	3897.77	0	2314.23	43	8773.35	2	3400.45	64.33	6	4730.03	934.75	88.26	1648.11	587.19	1922.07	3.5	466.75	2021	260.93	5321.63	10077.2	8772.44	607.47	1846.59	9156.19	11280.9	31163.3	712.4	559.76
P156	833.34	3	2384.58	464.93	1373.79	95.17	537.59	774.41	529.54	2499.06	3149.04	3938.48	471	899.29	72.5	362.67	1628.22	27	68	2404.23	2175.92	0	870.16	213	3032.15	0	2348.99	9	3	2575.49	318	95.17	946.07	665.3	1268.91	0	57	329.7	682.63	439.52	3510.9	2956.9	543.34	359.42	2987.24	4585.6	9581.13	779.91	97.54
P158	5023	0	5475.37	1560.2	1512.39	194.71	1438	2107.51	2840.31	5338.21	5216.21	11232.5	1797	1937.64	114.2	3037.21	7875.37	12	894	4919.01	3506.38	0	2769.51	2	6525.21	0	5953.68	2	783	4832.68	1365	194.71	1904.02	703.41	1617.21	0	2127	3083.55	560.5	1374.5	8608.21	5730.21	403.67	1568.83	6880.88	9233.99	33972.3	1550.51	186.21
P159	870.11	0	1923.9	267.44	548.8	46.25	256.79	341.74	615.47	1842.4	1944.63	2556.08	200	647.93	170.21	304.43	1110.38	54.71	72.54	1675.67	1168.74	0	728.44	116	1542.43	0	1545.81	48.33	0	1565.88	271	46.25	368.14	125.25	454.06	0	62	482.09	58.33	277.13	2193.75	1999.58	381.41	218.5	1996.08	2749.54	7321.47	258.84	112.42
P160	184	0	572.42	54.1	103.92	14.33	136.75	100.6	204.6	569.14	565.96	724.57	89	107.09	25	80.87	299.38	5	35	350.64	387.89	0.5	92.31	0	507.1	0	263.43	22	4	275.1	46.33	14.33	106.7	33.83	137.14	0	32	118.84	7	209.07	627.64	574.64	77.67	79.99	567.81	728.33	1795.26	79.93	48.33
P161	2306.91	0	4645.26	944.98	1730.79	159.49	1438	772.31	1311.35	3885.14	5461.89	6730.98	2245.5	1437.59	801.67	450.32	2051.17	199.67	221	3136.9	2547.4	6.83	1451.73	108.5	3987.4	17	3014.81	131.17	4	3507.98	305.66	179.49	1133.12	960.49	1768.35	0	151.5	481.56	204	2578.53	5509.15	5462.15	2503.92	316.74	3980.32	9032.22	15386.4	672.39	318.32
P164	3486.74	0	11913.1	1723.32	2952.52	593.74	3366.2	3498	5871.3	16026.8	13468.9	16549.1	2020.67	954.85	853.22	2204.74	7450.8	32.17	916.42	11554.8	4777.78	0	8331.1	475.5	11388.8	0	10221.6	622.6	0	13525	723.49	563.74	3867.35	1631.04	3912.65	0	602	2919.79	1058.9	2652.65	14161.8	13500.5	428.51	573.24	11299	17418.8	35374.6	3395.87	1198.66
P165	1333.16	1	4990.15	658.53	1188.43	109.64	1159.8	1440.21	1483.9	5718.63	5193.25	7233.84	1380	1237.52	389.8	1336	3571.85	33	431.67	4913.49	2189.03	0	2939.82	27	5405.54	0	3865.96	205.34	17	4617.95	359.33	109.64	1291.28	650.12	961.19	0	315	1199.95	505.34	1586.83	5883.94	5435.94	392.82	302.04	5596.45	6606.5	19512.4	1133.47	358.63
P166	125.34	0	235.34	48.67	75.7	33	90	97.7	108	248.17	233.37	412.37	59	56	9	58.67	293.34	2	25	216.37	190.37	0	59.37	8	240.04	0	214.7	8	0	205.7	66	1	85.7	38.7	50.07	0	42	120	36.2	66	309.37	232.37	2	46	254.37	380.37	1226.38	71.7	59
P167	1034.9	0	3542.32	187.06	439.23	41.79	168.75	356.76	430.96	3665.41	3749.04	4135.5	636	464.45	701.7	739.22	2358.01	41.83	603	3543.08	705.15	3	1763.91	40.5	3640.95	0	1683.48	29.5	0	2308.31	55	41.79	400.57	226.94	258.47	0	51	257.65	103.45	2198.52	3858.18	3791.18	240.15	156.67	3758.27	4723.12	12431.2	312.45	70.54
P168	300.75	4	944.58	96.19	4436.03	2067.12	128.5	2308.11	4280.48	3049.11	3121.66	7497.62	86	287	93.5	2101.12	334.5	3	18	3000.44	2511.94	0	2384.44	39	2938.94	0	2720.36	13.17	0	2798.19	35	2067.12	4363.55	2269.79	2418.44	0	7	163.66	182.67	280.22	3170.19	3143.19	143.25	2061.5	3056.86	5509.28	15429.7	2265.94	2047.62
P169	295.17	29	2427.37	135.66	140.15	16.53	405.74	321.28	551.05	2618.78	2452.03	2707.56	157.8	166.38	85.05	117.43	729.86	5.67	28	2257.88	358.18	0	288.21	41	1018.95	0	747.51	65.4	3	931.91	73.4	16.53	234.62	51.46	277.61	0	60.4	289.43	32.73	148.91	2531.25	2453.25	55.5	31.41	1040.16	2648.34	3426.92	216.01	155.2
P170	608.4	0	59891.9	300.41	824.54	75.44	363.5	5684.87	435.02	55404.8	55328.1	56299.7	5146	5344.5	188	306.39	5985.9	9	171	55080.8	6447.82	0	1029.32	158	55171.3	0	6194.37	10	8	6362.37	115.5	75.44	823.24	607.94	386.32	1	74	805.78	534.5	1359.23	55537.3	55431.3	158	307.32	55347.3	55963.5	191582	666.87	161.44
P172	382.37	0	3801.4	210.04	314.69	43.07	274.45	308.34	382.87	4022.7	3835.93	4089.4	60	485.39	177	217.38	649.98	17	50	3787.73	529.92	0	409.76	22	2834.22	0	1053.96	2.64	4	1197.66	140	43.07	179.36	70.99	245.31	0	14	152.82	33.42	1875.5	3859.08	3845.58	59.49	102.99	2983.72	4145.83	9359.38	107.27	136.32
P174	1247	0	30949.2	16.14	68.27	15.13	13.25	38.9	43.24	30954.4	30966	31034	41	96.59	1145	66.38	2422.17	10	43	29840.4	93.82	0	1250.9	9	1518.4	0	144.57	3	3	1343.07	23.5	15.13	54.05	20.38	48.65	0	0	33.64	2.75	181.07	30984.4	30978.4	38.67	21	1662.07	31076.3	4939.58	38.4	22.38
P175	170.09	23	769.76	34.5	170.21	29.79	42	148.38	135.46	1093.82	851.34	989.21	20	107.01	360	56.46	774.34	28	296.67	461.05	179.89	0	482.38	27	773.05	0	356.97	7.17	0	718.3	17	29.79	152.36	109.19	436.95	0	0	116.6	43.4	166.79	890.8	874.47	61.75	18.67	893.8	1077.63	2602.62	103.38	38.79
P177	711.14	6	4003.29	239.38	1439.49	382.91	191.31	1192.25	769.36	5121.42	5019.8	6351.14	121	640.67	155.14	566.47	937.48	28	61	4932.25	1435.55	0	1334.83	17.44	4976.64	0	1732.79	62.34	31	1796.48	91.17	382.91	1482.83	1014.08	1206	0	118	884.01	605.64	3473.47	5198.64	5011.31	293.99	217.89	5180.68	5845.92	16837.3	1025.25	517.75
P178	2259.25	0	1590.08	28.66	94.13	26.12	40.5	93.6	205.28	1599.1	1611.93	1730.08	52	127.16	45	147.12	2423.83	12	66	1572.1	1263.43	0	209.6	0	2476.35	0	2409.43	9.5	11	2388.93	1096.5	23.12	101.2	52.12	122.1	0	59	100.39	28	196.08	1663.85	1614.35	18.08	93.12	2571.68	2809.88	6252.07	105.1	57.62
[truncated: 206 more columns]
