# Supplementary material for: Composition of the rumen microbiome and its association with methane yield in dairy cattle raised in tropical conditions
Source: Mol Biol Rep. 2024 Mar 27;51(1):447. doi: 10.1007/s11033-024-09381-0 (PMC10972937; doi:10.1007/s11033-024-09381-0)
Supplement: Supplementary file 2 — Supplementary Material 2 [file 11033_2024_9381_MOESM2_ESM.xls]

## Sheet: 16S rRNA
	P148	P149	P152	P153	P155	P156	P158	P159	P160	P161	P164	P165	P166	P167	P168	P169	P170	P172	P174	P175	P177	P178	taxonomy
d__Archaea; Euryarchaeota; Methanobacteria; Methanobacteriales; Methanobacteriaceae; Methanobrevibacter	0	0	0	0	0	0	0	0	0	0	0	0	0	0	15823	0	0	0	0	0	0	0	d__Archaea; Euryarchaeota; Methanobacteria; Methanobacteriales; Methanobacteriaceae; Methanobrevibacter
d__Archaea; Euryarchaeota; Methanobacteria; Methanobacteriales; Methanobacteriaceae; Methanosphaera	0	0	0	0	0	0	0	0	0	0	0	0	0	0	624	0	0	0	0	0	0	0	d__Archaea; Euryarchaeota; Methanobacteria; Methanobacteriales; Methanobacteriaceae; Methanosphaera
d__Bacteria; Actinobacteriota; Acidimicrobiia; IMCC26256; IMCC26256; IMCC26256	0	0	0	0	0	0	0	0	0	0	0	0	0	0	2	0	0	0	0	0	0	0	d__Bacteria; Actinobacteriota; Acidimicrobiia; IMCC26256; IMCC26256; IMCC26256
d__Bacteria; Actinobacteriota; Actinobacteria; Bifidobacteriales; Bifidobacteriaceae; uncultured	0	0	0	0	0	0	0	0	0	0	0	0	0	0	117	0	0	0	0	0	0	0	d__Bacteria; Actinobacteriota; Actinobacteria; Bifidobacteriales; Bifidobacteriaceae; uncultured
d__Bacteria; Actinobacteriota; Actinobacteria; Corynebacteriales; Corynebacteriaceae; Corynebacterium	0	0	0	0	0	0	0	0	0	0	0	0	0	0	8	0	0	0	0	0	0	0	d__Bacteria; Actinobacteriota; Actinobacteria; Corynebacteriales; Corynebacteriaceae; Corynebacterium
d__Bacteria; Actinobacteriota; Actinobacteria; Corynebacteriales; Nocardiaceae; Williamsia	0	0	0	0	0	0	0	0	0	0	0	0	0	0	2	0	0	0	0	0	0	0	d__Bacteria; Actinobacteriota; Actinobacteria; Corynebacteriales; Nocardiaceae; Williamsia
d__Bacteria; Actinobacteriota; Actinobacteria; Micrococcales; Microbacteriaceae; Microbacterium	0	0	0	0	0	0	0	0	0	0	0	0	0	0	2	0	0	0	0	0	0	0	d__Bacteria; Actinobacteriota; Actinobacteria; Micrococcales; Microbacteriaceae; Microbacterium
d__Bacteria; Actinobacteriota; Actinobacteria; Streptosporangiales; Nocardiopsaceae; NA	0	0	0	0	0	0	0	0	0	0	0	0	0	0	2	0	0	0	0	0	0	0	d__Bacteria; Actinobacteriota; Actinobacteria; Streptosporangiales; Nocardiopsaceae; NA
d__Bacteria; Actinobacteriota; Coriobacteriia; Coriobacteriales; Atopobiaceae; Atopobium	0	0	0	0	0	0	0	0	0	0	0	0	0	0	230	0	0	0	0	0	0	0	d__Bacteria; Actinobacteriota; Coriobacteriia; Coriobacteriales; Atopobiaceae; Atopobium
d__Bacteria; Actinobacteriota; Coriobacteriia; Coriobacteriales; Atopobiaceae; Olsenella	0	0	0	0	0	0	0	0	0	0	0	0	0	0	194	0	0	0	0	0	0	0	d__Bacteria; Actinobacteriota; Coriobacteriia; Coriobacteriales; Atopobiaceae; Olsenella
d__Bacteria; Actinobacteriota; Coriobacteriia; Coriobacteriales; Atopobiaceae; uncultured	0	0	0	0	0	0	0	0	0	0	0	0	0	0	19	0	0	0	0	0	0	0	d__Bacteria; Actinobacteriota; Coriobacteriia; Coriobacteriales; Atopobiaceae; uncultured
d__Bacteria; Actinobacteriota; Coriobacteriia; Coriobacteriales; Coriobacteriales_Incertae_Sedis; Raoultibacter	0	0	0	0	0	0	0	0	0	0	0	0	0	0	13	0	0	0	0	0	0	0	d__Bacteria; Actinobacteriota; Coriobacteriia; Coriobacteriales; Coriobacteriales_Incertae_Sedis; Raoultibacter
d__Bacteria; Actinobacteriota; Coriobacteriia; Coriobacteriales; Coriobacteriales_Incertae_Sedis; uncultured	0	0	0	0	0	0	0	0	0	0	0	0	0	0	4	0	0	0	0	0	0	0	d__Bacteria; Actinobacteriota; Coriobacteriia; Coriobacteriales; Coriobacteriales_Incertae_Sedis; uncultured
d__Bacteria; Actinobacteriota; Coriobacteriia; Coriobacteriales; Eggerthellaceae; Denitrobacterium	0	0	0	0	0	0	0	0	0	0	0	0	0	0	6	0	0	0	0	0	0	0	d__Bacteria; Actinobacteriota; Coriobacteriia; Coriobacteriales; Eggerthellaceae; Denitrobacterium
d__Bacteria; Actinobacteriota; Coriobacteriia; Coriobacteriales; Eggerthellaceae; DNF00809	0	0	0	0	0	0	0	0	0	0	0	0	0	0	948	0	0	0	0	0	0	0	d__Bacteria; Actinobacteriota; Coriobacteriia; Coriobacteriales; Eggerthellaceae; DNF00809
d__Bacteria; Actinobacteriota; Coriobacteriia; Coriobacteriales; Eggerthellaceae; Enterorhabdus	0	0	0	0	0	0	0	0	0	0	0	0	0	0	87	0	0	0	0	0	0	0	d__Bacteria; Actinobacteriota; Coriobacteriia; Coriobacteriales; Eggerthellaceae; Enterorhabdus
d__Bacteria; Actinobacteriota; Coriobacteriia; Coriobacteriales; Eggerthellaceae; NA	0	0	0	0	0	0	0	0	0	0	0	0	0	0	105	0	0	0	0	0	0	0	d__Bacteria; Actinobacteriota; Coriobacteriia; Coriobacteriales; Eggerthellaceae; NA
d__Bacteria; Actinobacteriota; Coriobacteriia; Coriobacteriales; Eggerthellaceae; uncultured	0	0	0	0	0	0	0	0	0	0	0	0	0	0	46	0	0	0	0	0	0	0	d__Bacteria; Actinobacteriota; Coriobacteriia; Coriobacteriales; Eggerthellaceae; uncultured
d__Bacteria; Actinobacteriota; Coriobacteriia; Coriobacteriales; NA; NA	0	0	0	0	0	0	0	0	0	0	0	0	0	0	91	0	0	0	0	0	0	0	d__Bacteria; Actinobacteriota; Coriobacteriia; Coriobacteriales; NA; NA
d__Bacteria; Actinobacteriota; Coriobacteriia; Coriobacteriales; uncultured; uncultured	0	0	0	0	0	0	0	0	0	0	0	0	0	0	66	0	0	0	0	0	0	0	d__Bacteria; Actinobacteriota; Coriobacteriia; Coriobacteriales; uncultured; uncultured
d__Bacteria; Bacteroidota; Bacteroidia; Bacteroidales; Bacteroidales_BS11_gut_group; Bacteroidales_BS11_gut_group	0	0	0	0	0	0	0	0	0	0	0	0	0	0	148	0	0	0	0	0	0	0	d__Bacteria; Bacteroidota; Bacteroidia; Bacteroidales; Bacteroidales_BS11_gut_group; Bacteroidales_BS11_gut_group
d__Bacteria; Bacteroidota; Bacteroidia; Bacteroidales; Bacteroidales_RF16_group; Bacteroidales_RF16_group	0	0	0	0	0	0	0	0	0	0	0	0	0	0	621	0	0	0	0	0	0	0	d__Bacteria; Bacteroidota; Bacteroidia; Bacteroidales; Bacteroidales_RF16_group; Bacteroidales_RF16_group
d__Bacteria; Bacteroidota; Bacteroidia; Bacteroidales; Bacteroidales_UCG-001; Bacteroidales_UCG-001	0	0	0	0	0	0	0	0	0	0	0	0	0	0	176	0	0	0	0	0	0	0	d__Bacteria; Bacteroidota; Bacteroidia; Bacteroidales; Bacteroidales_UCG-001; Bacteroidales_UCG-001
d__Bacteria; Bacteroidota; Bacteroidia; Bacteroidales; Bacteroidetes_BD2-2; Bacteroidetes_BD2-2	0	0	0	0	0	0	0	0	0	0	0	0	0	0	11	0	0	0	0	0	0	0	d__Bacteria; Bacteroidota; Bacteroidia; Bacteroidales; Bacteroidetes_BD2-2; Bacteroidetes_BD2-2
d__Bacteria; Bacteroidota; Bacteroidia; Bacteroidales; F082; F082	0	0	0	0	0	0	0	0	0	0	0	0	0	0	3219	0	0	0	0	0	0	0	d__Bacteria; Bacteroidota; Bacteroidia; Bacteroidales; F082; F082
d__Bacteria; Bacteroidota; Bacteroidia; Bacteroidales; Marinifilaceae; uncultured	0	0	0	0	0	0	0	0	0	0	0	0	0	0	9	0	0	0	0	0	0	0	d__Bacteria; Bacteroidota; Bacteroidia; Bacteroidales; Marinifilaceae; uncultured
d__Bacteria; Bacteroidota; Bacteroidia; Bacteroidales; Marinilabiliaceae; uncultured	0	0	0	0	0	0	0	0	0	0	0	0	0	0	28	0	0	0	0	0	0	0	d__Bacteria; Bacteroidota; Bacteroidia; Bacteroidales; Marinilabiliaceae; uncultured
d__Bacteria; Bacteroidota; Bacteroidia; Bacteroidales; Muribaculaceae; Muribaculaceae	0	0	0	0	0	0	0	0	0	0	0	0	0	0	331	0	0	0	0	0	0	0	d__Bacteria; Bacteroidota; Bacteroidia; Bacteroidales; Muribaculaceae; Muribaculaceae
d__Bacteria; Bacteroidota; Bacteroidia; Bacteroidales; NA; NA	0	0	0	0	0	0	0	0	0	0	0	0	0	0	3	0	0	0	0	0	0	0	d__Bacteria; Bacteroidota; Bacteroidia; Bacteroidales; NA; NA
d__Bacteria; Bacteroidota; Bacteroidia; Bacteroidales; p-251-o5; p-251-o5	0	0	0	0	0	0	0	0	0	0	0	0	0	0	44	0	0	0	0	0	0	0	d__Bacteria; Bacteroidota; Bacteroidia; Bacteroidales; p-251-o5; p-251-o5
d__Bacteria; Bacteroidota; Bacteroidia; Bacteroidales; Prevotellaceae; Alloprevotella	0	0	0	0	0	0	0	0	0	0	0	0	0	0	3	0	0	0	0	0	0	0	d__Bacteria; Bacteroidota; Bacteroidia; Bacteroidales; Prevotellaceae; Alloprevotella
d__Bacteria; Bacteroidota; Bacteroidia; Bacteroidales; Prevotellaceae; NA	0	0	0	0	0	0	0	0	0	0	0	0	0	0	7	0	0	0	0	0	0	0	d__Bacteria; Bacteroidota; Bacteroidia; Bacteroidales; Prevotellaceae; NA
d__Bacteria; Bacteroidota; Bacteroidia; Bacteroidales; Prevotellaceae; Paraprevotella	0	0	0	0	0	0	0	0	0	0	0	0	0	0	234	0	0	0	0	0	0	0	d__Bacteria; Bacteroidota; Bacteroidia; Bacteroidales; Prevotellaceae; Paraprevotella
d__Bacteria; Bacteroidota; Bacteroidia; Bacteroidales; Prevotellaceae; Prevotella	0	0	0	0	0	0	0	0	0	0	0	0	0	0	4383	0	0	0	0	0	0	0	d__Bacteria; Bacteroidota; Bacteroidia; Bacteroidales; Prevotellaceae; Prevotella
d__Bacteria; Bacteroidota; Bacteroidia; Bacteroidales; Prevotellaceae; Prevotellaceae_NK3B31_group	0	0	0	0	0	0	0	0	0	0	0	0	0	0	56	0	0	0	0	0	0	0	d__Bacteria; Bacteroidota; Bacteroidia; Bacteroidales; Prevotellaceae; Prevotellaceae_NK3B31_group
d__Bacteria; Bacteroidota; Bacteroidia; Bacteroidales; Prevotellaceae; Prevotellaceae_UCG-001	0	0	0	0	0	0	0	0	0	0	0	0	0	0	185	0	0	0	0	0	0	0	d__Bacteria; Bacteroidota; Bacteroidia; Bacteroidales; Prevotellaceae; Prevotellaceae_UCG-001
d__Bacteria; Bacteroidota; Bacteroidia; Bacteroidales; Prevotellaceae; Prevotellaceae_UCG-003	0	0	0	0	0	0	0	0	0	0	0	0	0	0	63	0	0	0	0	0	0	0	d__Bacteria; Bacteroidota; Bacteroidia; Bacteroidales; Prevotellaceae; Prevotellaceae_UCG-003
d__Bacteria; Bacteroidota; Bacteroidia; Bacteroidales; Prevotellaceae; Prevotellaceae_UCG-004	0	0	0	0	0	0	0	0	0	0	0	0	0	0	4	0	0	0	0	0	0	0	d__Bacteria; Bacteroidota; Bacteroidia; Bacteroidales; Prevotellaceae; Prevotellaceae_UCG-004
d__Bacteria; Bacteroidota; Bacteroidia; Bacteroidales; Prevotellaceae; Prevotellaceae_YAB2003_group	0	0	0	0	0	0	0	0	0	0	0	0	0	0	13	0	0	0	0	0	0	0	d__Bacteria; Bacteroidota; Bacteroidia; Bacteroidales; Prevotellaceae; Prevotellaceae_YAB2003_group
d__Bacteria; Bacteroidota; Bacteroidia; Bacteroidales; Rikenellaceae; NA	0	0	0	0	0	0	0	0	0	0	0	0	0	0	88	0	0	0	0	0	0	0	d__Bacteria; Bacteroidota; Bacteroidia; Bacteroidales; Rikenellaceae; NA
d__Bacteria; Bacteroidota; Bacteroidia; Bacteroidales; Rikenellaceae; Rikenellaceae_RC9_gut_group	0	0	0	0	0	0	0	0	0	0	0	0	0	0	2207	0	0	0	0	0	0	0	d__Bacteria; Bacteroidota; Bacteroidia; Bacteroidales; Rikenellaceae; Rikenellaceae_RC9_gut_group
d__Bacteria; Bacteroidota; Bacteroidia; Bacteroidales; Rikenellaceae; SP3-e08	0	0	0	0	0	0	0	0	0	0	0	0	0	0	162	0	0	0	0	0	0	0	d__Bacteria; Bacteroidota; Bacteroidia; Bacteroidales; Rikenellaceae; SP3-e08
d__Bacteria; Bacteroidota; Bacteroidia; Bacteroidales; Rikenellaceae; U29-B03	0	0	0	0	0	0	0	0	0	0	0	0	0	0	17	0	0	0	0	0	0	0	d__Bacteria; Bacteroidota; Bacteroidia; Bacteroidales; Rikenellaceae; U29-B03
d__Bacteria; Bacteroidota; Bacteroidia; Bacteroidales; uncultured; uncultured	0	0	0	0	0	0	0	0	0	0	0	0	0	0	32	0	0	0	0	0	0	0	d__Bacteria; Bacteroidota; Bacteroidia; Bacteroidales; uncultured; uncultured
d__Bacteria; Bdellovibrionota; Oligoflexia; Oligoflexales; uncultured; uncultured	0	0	0	0	0	0	0	0	0	0	0	0	0	0	3	0	0	0	0	0	0	0	d__Bacteria; Bdellovibrionota; Oligoflexia; Oligoflexales; uncultured; uncultured
d__Bacteria; Chloroflexi; Anaerolineae; Anaerolineales; Anaerolineaceae; Flexilinea	0	0	0	0	0	0	0	0	0	0	0	0	0	0	197	0	0	0	0	0	0	0	d__Bacteria; Chloroflexi; Anaerolineae; Anaerolineales; Anaerolineaceae; Flexilinea
d__Bacteria; Desulfobacterota; Desulfobulbia; Desulfobulbales; Desulfobulbaceae; Desulfobulbus	0	0	0	0	0	0	0	0	0	0	0	0	0	0	17	0	0	0	0	0	0	0	d__Bacteria; Desulfobacterota; Desulfobulbia; Desulfobulbales; Desulfobulbaceae; Desulfobulbus
d__Bacteria; Desulfobacterota; Desulfovibrionia; Desulfovibrionales; Desulfovibrionaceae; Desulfovibrio	0	0	0	0	0	0	0	0	0	0	0	0	0	0	6	0	0	0	0	0	0	0	d__Bacteria; Desulfobacterota; Desulfovibrionia; Desulfovibrionales; Desulfovibrionaceae; Desulfovibrio
d__Bacteria; Elusimicrobiota; Elusimicrobia; Elusimicrobiales; Elusimicrobiaceae; Elusimicrobium	0	0	0	0	0	0	0	0	0	0	0	0	0	0	2	0	0	0	0	0	0	0	d__Bacteria; Elusimicrobiota; Elusimicrobia; Elusimicrobiales; Elusimicrobiaceae; Elusimicrobium
d__Bacteria; Firmicutes; Bacilli; Acholeplasmatales; Acholeplasmataceae; Anaeroplasma	0	0	0	0	0	0	0	0	0	0	0	0	0	0	8	0	0	0	0	0	0	0	d__Bacteria; Firmicutes; Bacilli; Acholeplasmatales; Acholeplasmataceae; Anaeroplasma
d__Bacteria; Firmicutes; Bacilli; Acholeplasmatales; Acholeplasmataceae; EMP-G18	0	0	0	0	0	0	0	0	0	0	0	0	0	0	4	0	0	0	0	0	0	0	d__Bacteria; Firmicutes; Bacilli; Acholeplasmatales; Acholeplasmataceae; EMP-G18
d__Bacteria; Firmicutes; Bacilli; Bacillales; Planococcaceae; NA	0	0	0	0	0	0	0	0	0	0	0	0	0	0	51	0	0	0	0	0	0	0	d__Bacteria; Firmicutes; Bacilli; Bacillales; Planococcaceae; NA
d__Bacteria; Firmicutes; Bacilli; Erysipelotrichales; Erysipelatoclostridiaceae; UCG-004	0	0	0	0	0	0	0	0	0	0	0	0	0	0	24	0	0	0	0	0	0	0	d__Bacteria; Firmicutes; Bacilli; Erysipelotrichales; Erysipelatoclostridiaceae; UCG-004
d__Bacteria; Firmicutes; Bacilli; Erysipelotrichales; Erysipelotrichaceae; [Anaerorhabdus]_furcosa_group	0	0	0	0	0	0	0	0	0	0	0	0	0	0	158	0	0	0	0	0	0	0	d__Bacteria; Firmicutes; Bacilli; Erysipelotrichales; Erysipelotrichaceae; [Anaerorhabdus]_furcosa_group
d__Bacteria; Firmicutes; Bacilli; Erysipelotrichales; Erysipelotrichaceae; Erysipelotrichaceae_UCG-008	0	0	0	0	0	0	0	0	0	0	0	0	0	0	79	0	0	0	0	0	0	0	d__Bacteria; Firmicutes; Bacilli; Erysipelotrichales; Erysipelotrichaceae; Erysipelotrichaceae_UCG-008
d__Bacteria; Firmicutes; Bacilli; Erysipelotrichales; Erysipelotrichaceae; Erysipelotrichaceae_UCG-009	0	0	0	0	0	0	0	0	0	0	0	0	0	0	81	0	0	0	0	0	0	0	d__Bacteria; Firmicutes; Bacilli; Erysipelotrichales; Erysipelotrichaceae; Erysipelotrichaceae_UCG-009
d__Bacteria; Firmicutes; Bacilli; Erysipelotrichales; Erysipelotrichaceae; NA	0	0	0	0	0	0	0	0	0	0	0	0	0	0	29	0	0	0	0	0	0	0	d__Bacteria; Firmicutes; Bacilli; Erysipelotrichales; Erysipelotrichaceae; NA
d__Bacteria; Firmicutes; Bacilli; Erysipelotrichales; Erysipelotrichaceae; Solobacterium	0	0	0	0	0	0	0	0	0	0	0	0	0	0	92	0	0	0	0	0	0	0	d__Bacteria; Firmicutes; Bacilli; Erysipelotrichales; Erysipelotrichaceae; Solobacterium
d__Bacteria; Firmicutes; Bacilli; Erysipelotrichales; Erysipelotrichaceae; Turicibacter	0	0	0	0	0	0	0	0	0	0	0	0	0	0	4	0	0	0	0	0	0	0	d__Bacteria; Firmicutes; Bacilli; Erysipelotrichales; Erysipelotrichaceae; Turicibacter
d__Bacteria; Firmicutes; Bacilli; Erysipelotrichales; Erysipelotrichaceae; uncultured	0	0	0	0	0	0	0	0	0	0	0	0	0	0	99	0	0	0	0	0	0	0	d__Bacteria; Firmicutes; Bacilli; Erysipelotrichales; Erysipelotrichaceae; uncultured
d__Bacteria; Firmicutes; Bacilli; Izemoplasmatales; Izemoplasmataceae; Izemoplasmataceae	0	0	0	0	0	0	0	0	0	0	0	0	0	0	6	0	0	0	0	0	0	0	d__Bacteria; Firmicutes; Bacilli; Izemoplasmatales; Izemoplasmataceae; Izemoplasmataceae
d__Bacteria; Firmicutes; Bacilli; Izemoplasmatales; Izemoplasmatales; Izemoplasmatales	0	0	0	0	0	0	0	0	0	0	0	0	0	0	15	0	0	0	0	0	0	0	d__Bacteria; Firmicutes; Bacilli; Izemoplasmatales; Izemoplasmatales; Izemoplasmatales
d__Bacteria; Firmicutes; Bacilli; Lactobacillales; Carnobacteriaceae; Carnobacterium	0	0	0	0	0	0	0	0	0	0	0	0	0	0	112	0	0	0	0	0	0	0	d__Bacteria; Firmicutes; Bacilli; Lactobacillales; Carnobacteriaceae; Carnobacterium
d__Bacteria; Firmicutes; Bacilli; Lactobacillales; Carnobacteriaceae; Desemzia	0	0	0	0	0	0	0	0	0	0	0	0	0	0	12	0	0	0	0	0	0	0	d__Bacteria; Firmicutes; Bacilli; Lactobacillales; Carnobacteriaceae; Desemzia
d__Bacteria; Firmicutes; Bacilli; Lactobacillales; Lactobacillaceae; Lactobacillus	0	0	0	0	0	0	0	0	0	0	0	0	0	0	4	0	0	0	0	0	0	0	d__Bacteria; Firmicutes; Bacilli; Lactobacillales; Lactobacillaceae; Lactobacillus
d__Bacteria; Firmicutes; Bacilli; Lactobacillales; Streptococcaceae; Streptococcus	0	0	0	0	0	0	0	0	0	0	0	0	0	0	31	0	0	0	0	0	0	0	d__Bacteria; Firmicutes; Bacilli; Lactobacillales; Streptococcaceae; Streptococcus
d__Bacteria; Firmicutes; Bacilli; Paenibacillales; Paenibacillaceae; Paenibacillus	0	0	0	0	0	0	0	0	0	0	0	0	0	0	2	0	0	0	0	0	0	0	d__Bacteria; Firmicutes; Bacilli; Paenibacillales; Paenibacillaceae; Paenibacillus
d__Bacteria; Firmicutes; Bacilli; RF39; RF39; RF39	0	0	0	0	0	0	0	0	0	0	0	0	0	0	527	0	0	0	0	0	0	0	d__Bacteria; Firmicutes; Bacilli; RF39; RF39; RF39
d__Bacteria; Firmicutes; Clostridia; Christensenellales; Christensenellaceae; Christensenellaceae_R-7_group	0	0	0	0	0	0	0	0	0	0	0	0	0	0	8553	0	0	0	0	0	0	0	d__Bacteria; Firmicutes; Clostridia; Christensenellales; Christensenellaceae; Christensenellaceae_R-7_group
d__Bacteria; Firmicutes; Clostridia; Christensenellales; Christensenellaceae; NA	0	0	0	0	0	0	0	0	0	0	0	0	0	0	64	0	0	0	0	0	0	0	d__Bacteria; Firmicutes; Clostridia; Christensenellales; Christensenellaceae; NA
d__Bacteria; Firmicutes; Clostridia; Christensenellales; Christensenellaceae; uncultured	0	0	0	0	0	0	0	0	0	0	0	0	0	0	147	0	0	0	0	0	0	0	d__Bacteria; Firmicutes; Clostridia; Christensenellales; Christensenellaceae; uncultured
d__Bacteria; Firmicutes; Clostridia; Clostridia_UCG-014; Clostridia_UCG-014; Clostridia_UCG-014	0	0	0	0	0	0	0	0	0	0	0	0	0	0	238	0	0	0	0	0	0	0	d__Bacteria; Firmicutes; Clostridia; Clostridia_UCG-014; Clostridia_UCG-014; Clostridia_UCG-014
d__Bacteria; Firmicutes; Clostridia; Clostridia_vadinBB60_group; Clostridia_vadinBB60_group; Clostridia_vadinBB60_group	0	0	0	0	0	0	0	0	0	0	0	0	0	0	111	0	0	0	0	0	0	0	d__Bacteria; Firmicutes; Clostridia; Clostridia_vadinBB60_group; Clostridia_vadinBB60_group; Clostridia_vadinBB60_group
d__Bacteria; Firmicutes; Clostridia; Clostridia; Hungateiclostridiaceae; NA	0	0	0	0	0	0	0	0	0	0	0	0	0	0	13	0	0	0	0	0	0	0	d__Bacteria; Firmicutes; Clostridia; Clostridia; Hungateiclostridiaceae; NA
d__Bacteria; Firmicutes; Clostridia; Clostridia; Hungateiclostridiaceae; Ruminiclostridium	0	0	0	0	0	0	0	0	0	0	0	0	0	0	8	0	0	0	0	0	0	0	d__Bacteria; Firmicutes; Clostridia; Clostridia; Hungateiclostridiaceae; Ruminiclostridium
d__Bacteria; Firmicutes; Clostridia; Clostridia; Hungateiclostridiaceae; Saccharofermentans	0	0	0	0	0	0	0	0	0	0	0	0	0	0	906	0	0	0	0	0	0	0	d__Bacteria; Firmicutes; Clostridia; Clostridia; Hungateiclostridiaceae; Saccharofermentans
d__Bacteria; Firmicutes; Clostridia; Clostridiales; Clostridiaceae; Clostridium_sensu_stricto_1	0	0	0	0	0	0	0	0	0	0	0	0	0	0	5	0	0	0	0	0	0	0	d__Bacteria; Firmicutes; Clostridia; Clostridiales; Clostridiaceae; Clostridium_sensu_stricto_1
d__Bacteria; Firmicutes; Clostridia; Eubacteriales; Anaerofustaceae; Anaerofustis	0	0	0	0	0	0	0	0	0	0	0	0	0	0	34	0	0	0	0	0	0	0	d__Bacteria; Firmicutes; Clostridia; Eubacteriales; Anaerofustaceae; Anaerofustis
d__Bacteria; Firmicutes; Clostridia; Eubacteriales; Eubacteriaceae; Pseudoramibacter	0	0	0	0	0	0	0	0	0	0	0	0	0	0	52	0	0	0	0	0	0	0	d__Bacteria; Firmicutes; Clostridia; Eubacteriales; Eubacteriaceae; Pseudoramibacter
d__Bacteria; Firmicutes; Clostridia; Lachnospirales; Defluviitaleaceae; Defluviitaleaceae_UCG-011	0	0	0	0	0	0	0	0	0	0	0	0	0	0	165	0	0	0	0	0	0	0	d__Bacteria; Firmicutes; Clostridia; Lachnospirales; Defluviitaleaceae; Defluviitaleaceae_UCG-011
d__Bacteria; Firmicutes; Clostridia; Lachnospirales; Lachnospiraceae; [Eubacterium]_cellulosolvens_group	0	0	0	0	0	0	0	0	0	0	0	0	0	0	6	0	0	0	0	0	0	0	d__Bacteria; Firmicutes; Clostridia; Lachnospirales; Lachnospiraceae; [Eubacterium]_cellulosolvens_group
d__Bacteria; Firmicutes; Clostridia; Lachnospirales; Lachnospiraceae; [Eubacterium]_hallii_group	0	0	0	0	0	0	0	0	0	0	0	0	0	0	1814	0	0	0	0	0	0	0	d__Bacteria; Firmicutes; Clostridia; Lachnospirales; Lachnospiraceae; [Eubacterium]_hallii_group
d__Bacteria; Firmicutes; Clostridia; Lachnospirales; Lachnospiraceae; [Eubacterium]_oxidoreducens_group	0	0	0	0	0	0	0	0	0	0	0	0	0	0	4	0	0	0	0	0	0	0	d__Bacteria; Firmicutes; Clostridia; Lachnospirales; Lachnospiraceae; [Eubacterium]_oxidoreducens_group
d__Bacteria; Firmicutes; Clostridia; Lachnospirales; Lachnospiraceae; [Eubacterium]_ruminantium_group	0	0	0	0	0	0	0	0	0	0	0	0	0	0	160	0	0	0	0	0	0	0	d__Bacteria; Firmicutes; Clostridia; Lachnospirales; Lachnospiraceae; [Eubacterium]_ruminantium_group
d__Bacteria; Firmicutes; Clostridia; Lachnospirales; Lachnospiraceae; [Eubacterium]_ventriosum_group	0	0	0	0	0	0	0	0	0	0	0	0	0	0	413	0	0	0	0	0	0	0	d__Bacteria; Firmicutes; Clostridia; Lachnospirales; Lachnospiraceae; [Eubacterium]_ventriosum_group
d__Bacteria; Firmicutes; Clostridia; Lachnospirales; Lachnospiraceae; [Eubacterium]_xylanophilum_group	0	0	0	0	0	0	0	0	0	0	0	0	0	0	24	0	0	0	0	0	0	0	d__Bacteria; Firmicutes; Clostridia; Lachnospirales; Lachnospiraceae; [Eubacterium]_xylanophilum_group
d__Bacteria; Firmicutes; Clostridia; Lachnospirales; Lachnospiraceae; [Ruminococcus]_gauvreauii_group	0	0	0	0	0	0	0	0	0	0	0	0	0	0	325	0	0	0	0	0	0	0	d__Bacteria; Firmicutes; Clostridia; Lachnospirales; Lachnospiraceae; [Ruminococcus]_gauvreauii_group
d__Bacteria; Firmicutes; Clostridia; Lachnospirales; Lachnospiraceae; Acetitomaculum	0	0	0	0	0	0	0	0	0	0	0	0	0	0	990	0	0	0	0	0	0	0	d__Bacteria; Firmicutes; Clostridia; Lachnospirales; Lachnospiraceae; Acetitomaculum
d__Bacteria; Firmicutes; Clostridia; Lachnospirales; Lachnospiraceae; Blautia	0	0	0	0	0	0	0	0	0	0	0	0	0	0	53	0	0	0	0	0	0	0	d__Bacteria; Firmicutes; Clostridia; Lachnospirales; Lachnospiraceae; Blautia
d__Bacteria; Firmicutes; Clostridia; Lachnospirales; Lachnospiraceae; Butyrivibrio	0	0	0	0	0	0	0	0	0	0	0	0	0	0	620	0	0	0	0	0	0	0	d__Bacteria; Firmicutes; Clostridia; Lachnospirales; Lachnospiraceae; Butyrivibrio
d__Bacteria; Firmicutes; Clostridia; Lachnospirales; Lachnospiraceae; Coprococcus	0	0	0	0	0	0	0	0	0	0	0	0	0	0	84	0	0	0	0	0	0	0	d__Bacteria; Firmicutes; Clostridia; Lachnospirales; Lachnospiraceae; Coprococcus
d__Bacteria; Firmicutes; Clostridia; Lachnospirales; Lachnospiraceae; Lachnoclostridium	0	0	0	0	0	0	0	0	0	0	0	0	0	0	247	0	0	0	0	0	0	0	d__Bacteria; Firmicutes; Clostridia; Lachnospirales; Lachnospiraceae; Lachnoclostridium
d__Bacteria; Firmicutes; Clostridia; Lachnospirales; Lachnospiraceae; Lachnospiraceae_AC2044_group	0	0	0	0	0	0	0	0	0	0	0	0	0	0	52	0	0	0	0	0	0	0	d__Bacteria; Firmicutes; Clostridia; Lachnospirales; Lachnospiraceae; Lachnospiraceae_AC2044_group
d__Bacteria; Firmicutes; Clostridia; Lachnospirales; Lachnospiraceae; Lachnospiraceae_FE2018_group	0	0	0	0	0	0	0	0	0	0	0	0	0	0	8	0	0	0	0	0	0	0	d__Bacteria; Firmicutes; Clostridia; Lachnospirales; Lachnospiraceae; Lachnospiraceae_FE2018_group
d__Bacteria; Firmicutes; Clostridia; Lachnospirales; Lachnospiraceae; Lachnospiraceae_ND3007_group	0	0	0	0	0	0	0	0	0	0	0	0	0	0	163	0	0	0	0	0	0	0	d__Bacteria; Firmicutes; Clostridia; Lachnospirales; Lachnospiraceae; Lachnospiraceae_ND3007_group
d__Bacteria; Firmicutes; Clostridia; Lachnospirales; Lachnospiraceae; Lachnospiraceae_NK3A20_group	0	0	0	0	0	0	0	0	0	0	0	0	0	0	4652	0	0	0	0	0	0	0	d__Bacteria; Firmicutes; Clostridia; Lachnospirales; Lachnospiraceae; Lachnospiraceae_NK3A20_group
d__Bacteria; Firmicutes; Clostridia; Lachnospirales; Lachnospiraceae; Lachnospiraceae_NK4A136_group	0	0	0	0	0	0	0	0	0	0	0	0	0	0	37	0	0	0	0	0	0	0	d__Bacteria; Firmicutes; Clostridia; Lachnospirales; Lachnospiraceae; Lachnospiraceae_NK4A136_group
d__Bacteria; Firmicutes; Clostridia; Lachnospirales; Lachnospiraceae; Lachnospiraceae_UCG-002	0	0	0	0	0	0	0	0	0	0	0	0	0	0	546	0	0	0	0	0	0	0	d__Bacteria; Firmicutes; Clostridia; Lachnospirales; Lachnospiraceae; Lachnospiraceae_UCG-002
d__Bacteria; Firmicutes; Clostridia; Lachnospirales; Lachnospiraceae; Lachnospiraceae_UCG-004	0	0	0	0	0	0	0	0	0	0	0	0	0	0	2	0	0	0	0	0	0	0	d__Bacteria; Firmicutes; Clostridia; Lachnospirales; Lachnospiraceae; Lachnospiraceae_UCG-004
d__Bacteria; Firmicutes; Clostridia; Lachnospirales; Lachnospiraceae; Lachnospiraceae_UCG-006	0	0	0	0	0	0	0	0	0	0	0	0	0	0	37	0	0	0	0	0	0	0	d__Bacteria; Firmicutes; Clostridia; Lachnospirales; Lachnospiraceae; Lachnospiraceae_UCG-006
d__Bacteria; Firmicutes; Clostridia; Lachnospirales; Lachnospiraceae; Lachnospiraceae_UCG-008	0	0	0	0	0	0	0	0	0	0	0	0	0	0	557	0	0	0	0	0	0	0	d__Bacteria; Firmicutes; Clostridia; Lachnospirales; Lachnospiraceae; Lachnospiraceae_UCG-008
d__Bacteria; Firmicutes; Clostridia; Lachnospirales; Lachnospiraceae; Lachnospiraceae_XPB1014_group	0	0	0	0	0	0	0	0	0	0	0	0	0	0	679	0	0	0	0	0	0	0	d__Bacteria; Firmicutes; Clostridia; Lachnospirales; Lachnospiraceae; Lachnospiraceae_XPB1014_group
d__Bacteria; Firmicutes; Clostridia; Lachnospirales; Lachnospiraceae; Marvinbryantia	0	0	0	0	0	0	0	0	0	0	0	0	0	0	129	0	0	0	0	0	0	0	d__Bacteria; Firmicutes; Clostridia; Lachnospirales; Lachnospiraceae; Marvinbryantia
d__Bacteria; Firmicutes; Clostridia; Lachnospirales; Lachnospiraceae; Moryella	0	0	0	0	0	0	0	0	0	0	0	0	0	0	230	0	0	0	0	0	0	0	d__Bacteria; Firmicutes; Clostridia; Lachnospirales; Lachnospiraceae; Moryella
d__Bacteria; Firmicutes; Clostridia; Lachnospirales; Lachnospiraceae; NA	0	0	0	0	0	0	0	0	0	0	0	0	0	0	414	0	0	0	0	0	0	0	d__Bacteria; Firmicutes; Clostridia; Lachnospirales; Lachnospiraceae; NA
d__Bacteria; Firmicutes; Clostridia; Lachnospirales; Lachnospiraceae; Oribacterium	0	0	0	0	0	0	0	0	0	0	0	0	0	0	115	0	0	0	0	0	0	0	d__Bacteria; Firmicutes; Clostridia; Lachnospirales; Lachnospiraceae; Oribacterium
d__Bacteria; Firmicutes; Clostridia; Lachnospirales; Lachnospiraceae; probable_genus_10	0	0	0	0	0	0	0	0	0	0	0	0	0	0	14	0	0	0	0	0	0	0	d__Bacteria; Firmicutes; Clostridia; Lachnospirales; Lachnospiraceae; probable_genus_10
d__Bacteria; Firmicutes; Clostridia; Lachnospirales; Lachnospiraceae; Pseudobutyrivibrio	0	0	0	0	0	0	0	0	0	0	0	0	0	0	27	0	0	0	0	0	0	0	d__Bacteria; Firmicutes; Clostridia; Lachnospirales; Lachnospiraceae; Pseudobutyrivibrio
d__Bacteria; Firmicutes; Clostridia; Lachnospirales; Lachnospiraceae; Roseburia	0	0	0	0	0	0	0	0	0	0	0	0	0	0	126	0	0	0	0	0	0	0	d__Bacteria; Firmicutes; Clostridia; Lachnospirales; Lachnospiraceae; Roseburia
d__Bacteria; Firmicutes; Clostridia; Lachnospirales; Lachnospiraceae; Shuttleworthia	0	0	0	0	0	0	0	0	0	0	0	0	0	0	16	0	0	0	0	0	0	0	d__Bacteria; Firmicutes; Clostridia; Lachnospirales; Lachnospiraceae; Shuttleworthia
d__Bacteria; Firmicutes; Clostridia; Lachnospirales; Lachnospiraceae; Syntrophococcus	0	0	0	0	0	0	0	0	0	0	0	0	0	0	268	0	0	0	0	0	0	0	d__Bacteria; Firmicutes; Clostridia; Lachnospirales; Lachnospiraceae; Syntrophococcus
d__Bacteria; Firmicutes; Clostridia; Lachnospirales; Lachnospiraceae; Tyzzerella	0	0	0	0	0	0	0	0	0	0	0	0	0	0	13	0	0	0	0	0	0	0	d__Bacteria; Firmicutes; Clostridia; Lachnospirales; Lachnospiraceae; Tyzzerella
d__Bacteria; Firmicutes; Clostridia; Lachnospirales; Lachnospiraceae; uncultured	0	0	0	0	0	0	0	0	0	0	0	0	0	0	252	0	0	0	0	0	0	0	d__Bacteria; Firmicutes; Clostridia; Lachnospirales; Lachnospiraceae; uncultured
d__Bacteria; Firmicutes; Clostridia; Monoglobales; Monoglobaceae; Monoglobus	0	0	0	0	0	0	0	0	0	0	0	0	0	0	11	0	0	0	0	0	0	0	d__Bacteria; Firmicutes; Clostridia; Monoglobales; Monoglobaceae; Monoglobus
d__Bacteria; Firmicutes; Clostridia; NA; NA; NA	0	0	0	0	0	0	0	0	0	0	0	0	0	0	766	0	0	0	0	0	0	0	d__Bacteria; Firmicutes; Clostridia; NA; NA; NA
d__Bacteria; Firmicutes; Clostridia; Oscillospirales; [Clostridium]_methylpentosum_group; [Clostridium]_methylpentosum_group	0	0	0	0	0	0	0	0	0	0	0	0	0	0	128	0	0	0	0	0	0	0	d__Bacteria; Firmicutes; Clostridia; Oscillospirales; [Clostridium]_methylpentosum_group; [Clostridium]_methylpentosum_group
d__Bacteria; Firmicutes; Clostridia; Oscillospirales; [Eubacterium]_coprostanoligenes_group; [Eubacterium]_coprostanoligenes_group	0	0	0	0	0	0	0	0	0	0	0	0	0	0	731	0	0	0	0	0	0	0	d__Bacteria; Firmicutes; Clostridia; Oscillospirales; [Eubacterium]_coprostanoligenes_group; [Eubacterium]_coprostanoligenes_group
d__Bacteria; Firmicutes; Clostridia; Oscillospirales; Butyricicoccaceae; UCG-009	0	0	0	0	0	0	0	0	0	0	0	0	0	0	67	0	0	0	0	0	0	0	d__Bacteria; Firmicutes; Clostridia; Oscillospirales; Butyricicoccaceae; UCG-009
d__Bacteria; Firmicutes; Clostridia; Oscillospirales; Ethanoligenenaceae; Incertae_Sedis	0	0	0	0	0	0	0	0	0	0	0	0	0	0	4	0	0	0	0	0	0	0	d__Bacteria; Firmicutes; Clostridia; Oscillospirales; Ethanoligenenaceae; Incertae_Sedis
d__Bacteria; Firmicutes; Clostridia; Oscillospirales; NA; NA	0	0	0	0	0	0	0	0	0	0	0	0	0	0	161	0	0	0	0	0	0	0	d__Bacteria; Firmicutes; Clostridia; Oscillospirales; NA; NA
d__Bacteria; Firmicutes; Clostridia; Oscillospirales; Oscillospiraceae; Colidextribacter	0	0	0	0	0	0	0	0	0	0	0	0	0	0	29	0	0	0	0	0	0	0	d__Bacteria; Firmicutes; Clostridia; Oscillospirales; Oscillospiraceae; Colidextribacter
d__Bacteria; Firmicutes; Clostridia; Oscillospirales; Oscillospiraceae; NA	0	0	0	0	0	0	0	0	0	0	0	0	0	0	137	0	0	0	0	0	0	0	d__Bacteria; Firmicutes; Clostridia; Oscillospirales; Oscillospiraceae; NA
d__Bacteria; Firmicutes; Clostridia; Oscillospirales; Oscillospiraceae; NK4A214_group	0	0	0	0	0	0	0	0	0	0	0	0	0	0	2857	0	0	0	0	0	0	0	d__Bacteria; Firmicutes; Clostridia; Oscillospirales; Oscillospiraceae; NK4A214_group
d__Bacteria; Firmicutes; Clostridia; Oscillospirales; Oscillospiraceae; Papillibacter	0	0	0	0	0	0	0	0	0	0	0	0	0	0	49	0	0	0	0	0	0	0	d__Bacteria; Firmicutes; Clostridia; Oscillospirales; Oscillospiraceae; Papillibacter
d__Bacteria; Firmicutes; Clostridia; Oscillospirales; Oscillospiraceae; UCG-002	0	0	0	0	0	0	0	0	0	0	0	0	0	0	42	0	0	0	0	0	0	0	d__Bacteria; Firmicutes; Clostridia; Oscillospirales; Oscillospiraceae; UCG-002
d__Bacteria; Firmicutes; Clostridia; Oscillospirales; Oscillospiraceae; UCG-005	0	0	0	0	0	0	0	0	0	0	0	0	0	0	638	0	0	0	0	0	0	0	d__Bacteria; Firmicutes; Clostridia; Oscillospirales; Oscillospiraceae; UCG-005
d__Bacteria; Firmicutes; Clostridia; Oscillospirales; Oscillospiraceae; uncultured	0	0	0	0	0	0	0	0	0	0	0	0	0	0	20	0	0	0	0	0	0	0	d__Bacteria; Firmicutes; Clostridia; Oscillospirales; Oscillospiraceae; uncultured
d__Bacteria; Firmicutes; Clostridia; Oscillospirales; Oscillospiraceae; V9D2013_group	0	0	0	0	0	0	0	0	0	0	0	0	0	0	22	0	0	0	0	0	0	0	d__Bacteria; Firmicutes; Clostridia; Oscillospirales; Oscillospiraceae; V9D2013_group
d__Bacteria; Firmicutes; Clostridia; Oscillospirales; Ruminococcaceae; CAG-352	0	0	0	0	0	0	0	0	0	0	0	0	0	0	20	0	0	0	0	0	0	0	d__Bacteria; Firmicutes; Clostridia; Oscillospirales; Ruminococcaceae; CAG-352
d__Bacteria; Firmicutes; Clostridia; Oscillospirales; Ruminococcaceae; Incertae_Sedis	0	0	0	0	0	0	0	0	0	0	0	0	0	0	12	0	0	0	0	0	0	0	d__Bacteria; Firmicutes; Clostridia; Oscillospirales; Ruminococcaceae; Incertae_Sedis
d__Bacteria; Firmicutes; Clostridia; Oscillospirales; Ruminococcaceae; NA	0	0	0	0	0	0	0	0	0	0	0	0	0	0	1035	0	0	0	0	0	0	0	d__Bacteria; Firmicutes; Clostridia; Oscillospirales; Ruminococcaceae; NA
d__Bacteria; Firmicutes; Clostridia; Oscillospirales; Ruminococcaceae; Ruminococcaceae	0	0	0	0	0	0	0	0	0	0	0	0	0	0	27	0	0	0	0	0	0	0	d__Bacteria; Firmicutes; Clostridia; Oscillospirales; Ruminococcaceae; Ruminococcaceae
d__Bacteria; Firmicutes; Clostridia; Oscillospirales; Ruminococcaceae; Ruminococcus	0	0	0	0	0	0	0	0	0	0	0	0	0	0	290	0	0	0	0	0	0	0	d__Bacteria; Firmicutes; Clostridia; Oscillospirales; Ruminococcaceae; Ruminococcus
d__Bacteria; Firmicutes; Clostridia; Oscillospirales; Ruminococcaceae; UCG-001	0	0	0	0	0	0	0	0	0	0	0	0	0	0	318	0	0	0	0	0	0	0	d__Bacteria; Firmicutes; Clostridia; Oscillospirales; Ruminococcaceae; UCG-001
d__Bacteria; Firmicutes; Clostridia; Oscillospirales; Ruminococcaceae; uncultured	0	0	0	0	0	0	0	0	0	0	0	0	0	0	150	0	0	0	0	0	0	0	d__Bacteria; Firmicutes; Clostridia; Oscillospirales; Ruminococcaceae; uncultured
d__Bacteria; Firmicutes; Clostridia; Oscillospirales; UCG-010; UCG-010	0	0	0	0	0	0	0	0	0	0	0	0	0	0	143	0	0	0	0	0	0	0	d__Bacteria; Firmicutes; Clostridia; Oscillospirales; UCG-010; UCG-010
d__Bacteria; Firmicutes; Clostridia; Oscillospirales; UCG-011; UCG-011	0	0	0	0	0	0	0	0	0	0	0	0	0	0	73	0	0	0	0	0	0	0	d__Bacteria; Firmicutes; Clostridia; Oscillospirales; UCG-011; UCG-011
d__Bacteria; Firmicutes; Clostridia; Peptococcales; Peptococcaceae; uncultured	0	0	0	0	0	0	0	0	0	0	0	0	0	0	23	0	0	0	0	0	0	0	d__Bacteria; Firmicutes; Clostridia; Peptococcales; Peptococcaceae; uncultured
d__Bacteria; Firmicutes; Clostridia; Peptostreptococcales-Tissierellales; Anaerovoracaceae; [Eubacterium]_nodatum_group	0	0	0	0	0	0	0	0	0	0	0	0	0	0	460	0	0	0	0	0	0	0	d__Bacteria; Firmicutes; Clostridia; Peptostreptococcales-Tissierellales; Anaerovoracaceae; [Eubacterium]_nodatum_group
d__Bacteria; Firmicutes; Clostridia; Peptostreptococcales-Tissierellales; Anaerovoracaceae; [Eubacterium]_saphenum_group	0	0	0	0	0	0	0	0	0	0	0	0	0	0	86	0	0	0	0	0	0	0	d__Bacteria; Firmicutes; Clostridia; Peptostreptococcales-Tissierellales; Anaerovoracaceae; [Eubacterium]_saphenum_group
d__Bacteria; Firmicutes; Clostridia; Peptostreptococcales-Tissierellales; Anaerovoracaceae; Anaerovorax	0	0	0	0	0	0	0	0	0	0	0	0	0	0	183	0	0	0	0	0	0	0	d__Bacteria; Firmicutes; Clostridia; Peptostreptococcales-Tissierellales; Anaerovoracaceae; Anaerovorax
d__Bacteria; Firmicutes; Clostridia; Peptostreptococcales-Tissierellales; Anaerovoracaceae; Family_XIII_AD3011_group	0	0	0	0	0	0	0	0	0	0	0	0	0	0	2194	0	0	0	0	0	0	0	d__Bacteria; Firmicutes; Clostridia; Peptostreptococcales-Tissierellales; Anaerovoracaceae; Family_XIII_AD3011_group
d__Bacteria; Firmicutes; Clostridia; Peptostreptococcales-Tissierellales; Anaerovoracaceae; Family_XIII_UCG-001	0	0	0	0	0	0	0	0	0	0	0	0	0	0	78	0	0	0	0	0	0	0	d__Bacteria; Firmicutes; Clostridia; Peptostreptococcales-Tissierellales; Anaerovoracaceae; Family_XIII_UCG-001
d__Bacteria; Firmicutes; Clostridia; Peptostreptococcales-Tissierellales; Anaerovoracaceae; Mogibacterium	0	0	0	0	0	0	0	0	0	0	0	0	0	0	3336	0	0	0	0	0	0	0	d__Bacteria; Firmicutes; Clostridia; Peptostreptococcales-Tissierellales; Anaerovoracaceae; Mogibacterium
d__Bacteria; Firmicutes; Clostridia; Peptostreptococcales-Tissierellales; Anaerovoracaceae; NA	0	0	0	0	0	0	0	0	0	0	0	0	0	0	365	0	0	0	0	0	0	0	d__Bacteria; Firmicutes; Clostridia; Peptostreptococcales-Tissierellales; Anaerovoracaceae; NA
d__Bacteria; Firmicutes; Clostridia; Peptostreptococcales-Tissierellales; Peptostreptococcaceae; Clostridioides	0	0	0	0	0	0	0	0	0	0	0	0	0	0	9	0	0	0	0	0	0	0	d__Bacteria; Firmicutes; Clostridia; Peptostreptococcales-Tissierellales; Peptostreptococcaceae; Clostridioides
d__Bacteria; Firmicutes; Clostridia; Peptostreptococcales-Tissierellales; Peptostreptococcaceae; Paeniclostridium	0	0	0	0	0	0	0	0	0	0	0	0	0	0	8	0	0	0	0	0	0	0	d__Bacteria; Firmicutes; Clostridia; Peptostreptococcales-Tissierellales; Peptostreptococcaceae; Paeniclostridium
d__Bacteria; Firmicutes; Clostridia; Peptostreptococcales-Tissierellales; Peptostreptococcaceae; Romboutsia	0	0	0	0	0	0	0	0	0	0	0	0	0	0	14	0	0	0	0	0	0	0	d__Bacteria; Firmicutes; Clostridia; Peptostreptococcales-Tissierellales; Peptostreptococcaceae; Romboutsia
d__Bacteria; Firmicutes; Desulfitobacteriia; Desulfitobacteriales; uncultured; uncultured	0	0	0	0	0	0	0	0	0	0	0	0	0	0	16	0	0	0	0	0	0	0	d__Bacteria; Firmicutes; Desulfitobacteriia; Desulfitobacteriales; uncultured; uncultured
d__Bacteria; Firmicutes; NA; NA; NA; NA	0	0	0	0	0	0	0	0	0	0	0	0	0	0	8	0	0	0	0	0	0	0	d__Bacteria; Firmicutes; NA; NA; NA; NA
d__Bacteria; Firmicutes; Negativicutes; Acidaminococcales; Acidaminococcaceae; Succiniclasticum	0	0	0	0	0	0	0	0	0	0	0	0	0	0	53	0	0	0	0	0	0	0	d__Bacteria; Firmicutes; Negativicutes; Acidaminococcales; Acidaminococcaceae; Succiniclasticum
d__Bacteria; Firmicutes; Negativicutes; Veillonellales-Selenomonadales; Selenomonadaceae; Quinella	0	0	0	0	0	0	0	0	0	0	0	0	0	0	12	0	0	0	0	0	0	0	d__Bacteria; Firmicutes; Negativicutes; Veillonellales-Selenomonadales; Selenomonadaceae; Quinella
d__Bacteria; Firmicutes; Negativicutes; Veillonellales-Selenomonadales; Selenomonadaceae; Selenomonas	0	0	0	0	0	0	0	0	0	0	0	0	0	0	12	0	0	0	0	0	0	0	d__Bacteria; Firmicutes; Negativicutes; Veillonellales-Selenomonadales; Selenomonadaceae; Selenomonas
d__Bacteria; Firmicutes; Negativicutes; Veillonellales-Selenomonadales; Selenomonadaceae; Veillonellaceae_UCG-001	0	0	0	0	0	0	0	0	0	0	0	0	0	0	17	0	0	0	0	0	0	0	d__Bacteria; Firmicutes; Negativicutes; Veillonellales-Selenomonadales; Selenomonadaceae; Veillonellaceae_UCG-001
d__Bacteria; NA; NA; NA; NA; NA	92	76	548	322	1626	185	1211	357	55	1451	1365	64	93	130	258	85	49	570	111	95	253	823	d__Bacteria; NA; NA; NA; NA; NA
d__Bacteria; Patescibacteria; Saccharimonadia; Saccharimonadales; Saccharimonadaceae; Candidatus_Saccharimonas	0	0	0	0	0	0	0	0	0	0	0	0	0	0	25	0	0	0	0	0	0	0	d__Bacteria; Patescibacteria; Saccharimonadia; Saccharimonadales; Saccharimonadaceae; Candidatus_Saccharimonas
d__Bacteria; Planctomycetota; Planctomycetes; Pirellulales; Pirellulaceae; p-1088-a5_gut_group	0	0	0	0	0	0	0	0	0	0	0	0	0	0	56	0	0	0	0	0	0	0	d__Bacteria; Planctomycetota; Planctomycetes; Pirellulales; Pirellulaceae; p-1088-a5_gut_group
d__Bacteria; Planctomycetota; Planctomycetes; Pirellulales; Pirellulaceae; Pirellula	0	0	0	0	0	0	0	0	0	0	0	0	0	0	37	0	0	0	0	0	0	0	d__Bacteria; Planctomycetota; Planctomycetes; Pirellulales; Pirellulaceae; Pirellula
d__Bacteria; Proteobacteria; Alphaproteobacteria; Acetobacterales; Acetobacteraceae; Acetobacter	0	0	0	0	0	0	0	0	0	0	0	0	0	0	22	0	0	0	0	0	0	0	d__Bacteria; Proteobacteria; Alphaproteobacteria; Acetobacterales; Acetobacteraceae; Acetobacter
d__Bacteria; Proteobacteria; Alphaproteobacteria; Paracaedibacterales; Paracaedibacteraceae; uncultured	0	0	0	0	0	0	0	0	0	0	0	0	0	0	4	0	0	0	0	0	0	0	d__Bacteria; Proteobacteria; Alphaproteobacteria; Paracaedibacterales; Paracaedibacteraceae; uncultured
d__Bacteria; Proteobacteria; Alphaproteobacteria; Rhodobacterales; Rhodobacteraceae; Rubellimicrobium	0	0	0	0	0	0	0	0	0	0	0	0	0	0	2	0	0	0	0	0	0	0	d__Bacteria; Proteobacteria; Alphaproteobacteria; Rhodobacterales; Rhodobacteraceae; Rubellimicrobium
d__Bacteria; Proteobacteria; Gammaproteobacteria; NA; NA; NA	0	0	0	0	0	0	0	0	0	0	0	0	0	0	35	0	0	0	0	0	0	0	d__Bacteria; Proteobacteria; Gammaproteobacteria; NA; NA; NA
d__Bacteria; SAR324_clade(Marine_group_B); SAR324_clade(Marine_group_B); SAR324_clade(Marine_group_B); SAR324_clade(Marine_group_B); SAR324_clade(Marine_group_B)	0	0	0	0	0	0	0	0	0	0	0	0	0	0	5	0	0	0	0	0	0	0	d__Bacteria; SAR324_clade(Marine_group_B); SAR324_clade(Marine_group_B); SAR324_clade(Marine_group_B); SAR324_clade(Marine_group_B); SAR324_clade(Marine_group_B)
d__Bacteria; Spirochaetota; Spirochaetia; Spirochaetales; Spirochaetaceae; Sediminispirochaeta	0	0	0	0	0	0	0	0	0	0	0	0	0	0	6	0	0	0	0	0	0	0	d__Bacteria; Spirochaetota; Spirochaetia; Spirochaetales; Spirochaetaceae; Sediminispirochaeta
d__Bacteria; Spirochaetota; Spirochaetia; Spirochaetales; Spirochaetaceae; Treponema	0	0	0	0	0	0	0	0	0	0	0	0	0	0	151	0	0	0	0	0	0	0	d__Bacteria; Spirochaetota; Spirochaetia; Spirochaetales; Spirochaetaceae; Treponema
d__Bacteria; Synergistota; Synergistia; Synergistales; Synergistaceae; Fretibacterium	0	0	0	0	0	0	0	0	0	0	0	0	0	0	3	0	0	0	0	0	0	0	d__Bacteria; Synergistota; Synergistia; Synergistales; Synergistaceae; Fretibacterium
d__Bacteria; Synergistota; Synergistia; Synergistales; Synergistaceae; Pyramidobacter	0	0	0	0	0	0	0	0	0	0	0	0	0	0	5	0	0	0	0	0	0	0	d__Bacteria; Synergistota; Synergistia; Synergistales; Synergistaceae; Pyramidobacter
d__Bacteria; Verrucomicrobiota; Kiritimatiellae; WCHB1-41; WCHB1-41; WCHB1-41	0	0	0	0	0	0	0	0	0	0	0	0	0	0	455	0	0	0	0	0	0	0	d__Bacteria; Verrucomicrobiota; Kiritimatiellae; WCHB1-41; WCHB1-41; WCHB1-41
d__Bacteria; Verrucomicrobiota; Lentisphaeria; Victivallales; vadinBE97; vadinBE97	0	0	0	0	0	0	0	0	0	0	0	0	0	0	10	0	0	0	0	0	0	0	d__Bacteria; Verrucomicrobiota; Lentisphaeria; Victivallales; vadinBE97; vadinBE97
d__Bacteria; Verrucomicrobiota; Lentisphaeria; Victivallales; Victivallaceae; Victivallaceae	0	0	0	0	0	0	0	0	0	0	0	0	0	0	4	0	0	0	0	0	0	0	d__Bacteria; Verrucomicrobiota; Lentisphaeria; Victivallales; Victivallaceae; Victivallaceae
d__Bacteria; Verrucomicrobiota; Verrucomicrobiae; LD1-PB3; LD1-PB3; LD1-PB3	0	0	0	0	0	0	0	0	0	0	0	0	0	0	31	0	0	0	0	0	0	0	d__Bacteria; Verrucomicrobiota; Verrucomicrobiae; LD1-PB3; LD1-PB3; LD1-PB3
d__Bacteria; Verrucomicrobiota; Verrucomicrobiae; Pedosphaerales; Pedosphaeraceae; DEV114	0	0	0	0	0	0	0	0	0	0	0	0	0	0	2	0	0	0	0	0	0	0	d__Bacteria; Verrucomicrobiota; Verrucomicrobiae; Pedosphaerales; Pedosphaeraceae; DEV114
d__Eukaryota; NA; NA; NA; NA; NA	84	44	1073	11457	4143	6	144	0	107	40	1612	855	9	801	0	138	239	497	0	0	312	22	d__Eukaryota; NA; NA; NA; NA; NA
d__Eukaryota; Phragmoplastophyta; Embryophyta; Magnoliophyta; Magnoliophyta; Magnoliophyta	5	16	0	0	2	0	0	82	0	5	0	0	36	8	0	0	0	2	3	0	0	88	d__Eukaryota; Phragmoplastophyta; Embryophyta; Magnoliophyta; Magnoliophyta; Magnoliophyta
Unassigned; NA; NA; NA; NA; NA	4405	5358	2065	15234	10928	4985	6427	5507	2889	8591	14203	7066	2407	6517	0	4891	49617	4510	32511	2820	8778	3027	Unassigned; NA; NA; NA; NA; NA

## Sheet: 18S rRNA
	P148	P149	P152	P153	P155	P156	P158	P159	P160	P161	P164	P165	P166	P167	P168	P169	P170	P172	P174	P175	P177	P178	taxonomy
d__Eukaryota; Apicomplexa; Conoidasida; Cryptosporida; Cryptosporida; Cryptosporidium	0	10	7	8	8	0	0	8	10	3	26	3	0	3	4	6	0	4	0	0	0	2	d__Eukaryota; Apicomplexa; Conoidasida; Cryptosporida; Cryptosporida; Cryptosporidium
d__Eukaryota; Ascomycota; Dothideomycetes; NA; NA; NA	0	0	0	0	0	0	0	0	0	8	0	0	0	0	0	0	0	0	0	0	0	0	d__Eukaryota; Ascomycota; Dothideomycetes; NA; NA; NA
d__Eukaryota; Ascomycota; Dothideomycetes; Pleosporales; NA; NA	0	9	0	0	0	3	0	0	5	0	0	0	0	0	0	0	0	0	0	0	0	0	d__Eukaryota; Ascomycota; Dothideomycetes; Pleosporales; NA; NA
d__Eukaryota; Ascomycota; Eurotiomycetes; Eurotiales; Aspergillaceae; Aspergillus	0	27	0	2	0	0	0	8	0	28	0	3	0	6	6	0	0	10	0	0	0	0	d__Eukaryota; Ascomycota; Eurotiomycetes; Eurotiales; Aspergillaceae; Aspergillus
d__Eukaryota; Ascomycota; Eurotiomycetes; Eurotiales; Aspergillaceae; NA	0	0	0	0	0	0	0	0	0	0	0	0	0	0	0	4	0	0	0	0	3	0	d__Eukaryota; Ascomycota; Eurotiomycetes; Eurotiales; Aspergillaceae; NA
d__Eukaryota; Ascomycota; Eurotiomycetes; NA; NA; NA	0	0	0	0	0	0	0	0	0	14	0	0	0	0	0	0	0	0	0	0	0	0	d__Eukaryota; Ascomycota; Eurotiomycetes; NA; NA; NA
d__Eukaryota; Cercozoa; Glissomonadida; Glissomonadida; Glissomonadida; Heteromita	2	10	0	0	0	4	0	0	0	26	0	0	0	0	0	0	0	0	0	0	0	0	d__Eukaryota; Cercozoa; Glissomonadida; Glissomonadida; Glissomonadida; Heteromita
d__Eukaryota; Cercozoa; NA; NA; NA; NA	0	0	0	0	0	0	0	23	3	0	0	0	0	0	0	0	0	0	0	0	0	0	d__Eukaryota; Cercozoa; NA; NA; NA; NA
d__Eukaryota; Ciliophora; Intramacronucleata; Conthreep; Colpodea; NA	17	24	25	0	0	0	0	30	0	0	61	3	0	10	0	24	0	0	0	6	0	46	d__Eukaryota; Ciliophora; Intramacronucleata; Conthreep; Colpodea; NA
d__Eukaryota; Ciliophora; Intramacronucleata; Conthreep; Colpodea; Platyophrya	28	44	0	2	0	0	0	94	0	0	0	0	47	0	0	0	0	0	0	0	0	105	d__Eukaryota; Ciliophora; Intramacronucleata; Conthreep; Colpodea; Platyophrya
d__Eukaryota; Ciliophora; Intramacronucleata; Conthreep; NA; NA	0	0	0	0	0	0	0	0	0	0	0	0	2	0	0	0	0	0	0	0	0	0	d__Eukaryota; Ciliophora; Intramacronucleata; Conthreep; NA; NA
d__Eukaryota; Ciliophora; Intramacronucleata; Litostomatea; Haptoria; NA	0	0	0	0	0	7	6	10	0	0	0	0	0	0	0	0	0	0	9	0	0	22	d__Eukaryota; Ciliophora; Intramacronucleata; Litostomatea; Haptoria; NA
d__Eukaryota; Ciliophora; Intramacronucleata; Litostomatea; NA; NA	0	0	0	0	0	0	0	0	0	0	0	0	0	0	0	0	0	0	0	0	3	0	d__Eukaryota; Ciliophora; Intramacronucleata; Litostomatea; NA; NA
d__Eukaryota; Ciliophora; Intramacronucleata; Litostomatea; Trichostomatia; Dasytricha	10	11	493	547	367	5	10	691	16	0	12	19	332	10	11	7	0	10	10	0	10	630	d__Eukaryota; Ciliophora; Intramacronucleata; Litostomatea; Trichostomatia; Dasytricha
d__Eukaryota; Ciliophora; Intramacronucleata; Litostomatea; Trichostomatia; Diplodinium	70798	32301	30581	41043	124332	49236	12319	45131	105052	33284	12249	16409	27224	67008	51167	22655	12523	54303	67425	104497	51142	81465	d__Eukaryota; Ciliophora; Intramacronucleata; Litostomatea; Trichostomatia; Diplodinium
d__Eukaryota; Ciliophora; Intramacronucleata; Litostomatea; Trichostomatia; Entodinium	209817	87682	237837	138619	106401	149111	281094	174653	142803	65677	230484	214689	119731	156451	127939	107933	235118	150750	97504	146367	124819	111966	d__Eukaryota; Ciliophora; Intramacronucleata; Litostomatea; Trichostomatia; Entodinium
d__Eukaryota; Ciliophora; Intramacronucleata; Litostomatea; Trichostomatia; Eremoplastron	8143	38622	1029	2067	2115	2561	1282	14810	6731	6509	8431	10831	35694	12862	6102	1378	1386	4101	3824	6568	4709	13800	d__Eukaryota; Ciliophora; Intramacronucleata; Litostomatea; Trichostomatia; Eremoplastron
d__Eukaryota; Ciliophora; Intramacronucleata; Litostomatea; Trichostomatia; Isotricha	0	860	11	21	8	1549	736	5611	1156	4153	19	17	560	17	95	12	19	18	231	191	82	1056	d__Eukaryota; Ciliophora; Intramacronucleata; Litostomatea; Trichostomatia; Isotricha
d__Eukaryota; Ciliophora; Intramacronucleata; Litostomatea; Trichostomatia; Metadinium	1660	643	134	206	1741	489	339	918	2491	4742	140	298	76	2756	2699	2237	2103	42000	10248	134	185	239	d__Eukaryota; Ciliophora; Intramacronucleata; Litostomatea; Trichostomatia; Metadinium
d__Eukaryota; Ciliophora; Intramacronucleata; Litostomatea; Trichostomatia; NA	26174	19374	52247	30924	58904	34312	33660	67382	37974	48505	48682	58624	128756	50009	42082	24284	24226	32320	56449	48856	20844	64869	d__Eukaryota; Ciliophora; Intramacronucleata; Litostomatea; Trichostomatia; NA
d__Eukaryota; Ciliophora; Intramacronucleata; Litostomatea; Trichostomatia; Ophryoscolex	1457	224	207	209	813	267	176	520	1733	209	119	76	80	491	2149	1853	1946	3833	28513	31	348	216	d__Eukaryota; Ciliophora; Intramacronucleata; Litostomatea; Trichostomatia; Ophryoscolex
d__Eukaryota; Ciliophora; Intramacronucleata; Litostomatea; Trichostomatia; Polyplastron	616	804	767	404	1574	3330	436	2935	2760	2822	1726	1463	5306	2649	6510	1214	661	2174	3114	15992	2217	5856	d__Eukaryota; Ciliophora; Intramacronucleata; Litostomatea; Trichostomatia; Polyplastron
d__Eukaryota; Ciliophora; Intramacronucleata; Litostomatea; Trichostomatia; Trichostomatia	0	0	0	0	0	0	0	0	0	0	0	0	0	0	33	0	0	0	0	86	41	58	d__Eukaryota; Ciliophora; Intramacronucleata; Litostomatea; Trichostomatia; Trichostomatia
d__Eukaryota; Gracilipodida; Gracilipodida; Gracilipodida; Gracilipodida; Telaepolella	0	0	0	0	0	0	0	2	0	0	0	0	0	0	0	0	0	0	0	0	0	0	d__Eukaryota; Gracilipodida; Gracilipodida; Gracilipodida; Gracilipodida; Telaepolella
d__Eukaryota; NA; NA; NA; NA; NA	3335	4416	2872	70976	19477	6182	10289	4122	2106	10592	17860	7537	372	7473	18996	4642	56960	5265	31661	1372	9219	2312	d__Eukaryota; NA; NA; NA; NA; NA
d__Eukaryota; Neocallimastigomycota; Neocallimastigomycetes; Neocallimastigales; Neocallimastigaceae; NA	0	0	0	0	0	0	0	0	0	7	0	0	0	0	0	0	0	0	0	0	0	0	d__Eukaryota; Neocallimastigomycota; Neocallimastigomycetes; Neocallimastigales; Neocallimastigaceae; NA
d__Eukaryota; Phragmoplastophyta; Embryophyta; Magnoliophyta; Magnoliophyta; Magnoliophyta	0	0	0	0	0	0	0	28	0	0	0	0	8	0	0	0	0	0	0	0	0	11	d__Eukaryota; Phragmoplastophyta; Embryophyta; Magnoliophyta; Magnoliophyta; Magnoliophyta
d__Eukaryota; Protalveolata; Colpodellida; Colpodellida; Colpodellida; Colpodella	0	0	0	0	0	0	0	0	0	0	3	0	0	0	0	0	0	0	0	0	0	0	d__Eukaryota; Protalveolata; Colpodellida; Colpodellida; Colpodellida; Colpodella
d__Eukaryota; Vertebrata; NA; NA; NA; NA	5	8	0	0	0	0	0	57	0	0	0	0	40	0	0	0	0	0	0	0	0	50	d__Eukaryota; Vertebrata; NA; NA; NA; NA
Unassigned; NA; NA; NA; NA; NA	2	4	6	346	143	10	0	49	0	75	137	0	15	26	8	6	11	33	0	342	38	3	Unassigned; NA; NA; NA; NA; NA
